# Supplementary material for: Development of a Gold Nanoparticle-Linked Immunosorbent Assay of Staphylococcal Enterotoxin B Detection with Extremely High Sensitivity by Determination of Gold Atom Content Using Graphite Furnace Atomic Absorption Spectrometry
Source: Pharmaceutics. 2023 May 13;15(5):1493. doi: 10.3390/pharmaceutics15051493 (PMC10223418; doi:10.3390/pharmaceutics15051493)
Supplement: Supplementary file 1 [file pharmaceutics-15-01493-s001.zip]

Archive with 1 entries (1 files):
- pharmaceutics-2354211-supplementary.pdf
